# Supplementary material for: A Chromosome-Scale Genome Assembly of Mitragyna speciosa (Kratom) and the Assessment of Its Genetic Diversity in Thailand
Source: Biology (Basel). 2022 Oct 12;11(10):1492. doi: 10.3390/biology11101492 (PMC9598492; doi:10.3390/biology11101492)
Supplement: Supplementary file 1 [file biology-11-01492-s001.zip]

Archive with 3 entries (2 files):
- Supplementary/
- Supplementary/Mitragyna speciosa - Supplementary Tables.xlsx
- Supplementary/REVISED M speciosa Supplementary Figures.pdf
