# Supplementary material for: A Chromosome-Scale Genome Assembly of Mitragyna speciosa (Kratom) and the Assessment of Its Genetic Diversity in Thailand
Source: Biology (Basel). 2022 Oct 12;11(10):1492. doi: 10.3390/biology11101492 (PMC9598492; doi:10.3390/biology11101492)
Supplement: Supplementary file 1 [file biology-11-01492-s001.zip › Supplementary/Mitragyna speciosa - Supplementary Tables.xlsx]

## Sheet: Table S1
Supplementary Table S1. List of sequenced M. speciosa accessions.
Sample name	Province	Number of raw reads	Total cleaned bases (Gb)	Number of mapped reads	Total mapped bases (Gb)
NTB-1	Nonthaburi	8311128	1221735816	8187045	1203495615
NTB-2	Nonthaburi	22842386	3357830742	22776367	3348125949
NTB-3	Nonthaburi	5749951	845242797	5680591	835046877
NTB-4	Nonthaburi	3971925	583872975	3917667	575897049
NTB-5	Nonthaburi	10678026	1569669822	10571525	1554014175
NTB-6	Nonthaburi	4875009	716626323	4794132	704737404
NTB-7	Nonthaburi	17327579	2547154113	17172798	2524401306
NTB-8	Nonthaburi	34806693	5116583871	34392506	5055698382
PTT-9	Pathum Thani	6817410	1002159270	6786600	997630200
PTT-10	Pathum Thani	9251348	1359948156	9176551	1348952997
PTT-11	Pathum Thani	12695955	1866305385	12622573	1855518231
PTT-12	Pathum Thani	6119998	899639706	5998336	881755392
PTT-13	Pathum Thani	19642873	2887502331	19460244	2860655868
PTT-14	Pathum Thani	29895055	4394573085	29746624	4372753728
PTT-15	Pathum Thani	11919829	1752214863	11599201	1705082547
PTT-16	Pathum Thani	13785167	2026419549	13438296	1975429512
PTT-17	Pathum Thani	2784030	409252410	2749465	404171355
PTT-18	Pathum Thani	24937566	3665822202	24640527	3622157469
PTT-19	Pathum Thani	13758384	2022482448	13470605	1980178935
SKL-22	Songkhla	8675355	1275277185	8436638	1240185786
SKL-23	Songkhla	23581881	3466536507	23060127	3389838669
SKL-24	Songkhla	17979779	2643027513	14637685	2151739695
PTL-25	Phatthalung	26541052	3901534644	25657037	3771584439
PTL-26	Phatthalung	23424218	3443360046	23105363	3396488361
PTL-27	Phatthalung	45905531	6748113057	44536019	6546794793
NKS-28	Nakhon Si Thammarat	33906261	4984220367	32626752	4796132544
NKS-29	Nakhon Si Thammarat	13325425	1958837475	13069278	1921183866
NKS-30	Nakhon Si Thammarat	18996754	2792522838	18745779	2755629513
NKS-31	Nakhon Si Thammarat	8146475	1197531825	8009542	1177402674
NKS-32	Nakhon Si Thammarat	11503766	1691053602	11285752	1659005544
NKS-33	Nakhon Si Thammarat	7175133	1054744551	7071956	1039577532
NKS-34	Nakhon Si Thammarat	10999858	1616979126	10298638	1513899786
NKS-35	Nakhon Si Thammarat	9439204	1387562988	9170490	1348062030
NKS-36.1	Nakhon Si Thammarat	10786515	1585617705	10599458	1558120326
NKS-36.2	Nakhon Si Thammarat	2744943	403506621	2612254	384001338
NKS-37	Nakhon Si Thammarat	3076092	452185524	2966651	436097697
NKS-38	Nakhon Si Thammarat	8358619	1228716993	8194963	1204659561
NKS-39	Nakhon Si Thammarat	5112882	751593654	4658452	684792444
CHR-42	Chiang rai	19156220	2815964340	18948613	2785446111
SKL-42-2	Songkhla	28129708	4135067076	28008039	4117181733
SKL-43	Songkhla	85209746	12525832662	84807760	12466740720
SKL-44	Songkhla	21316842	3133575774	20872805	3068302335
SKL-45	Songkhla	70676546	10389452262	70451343	10356347421
PTL-47	Phatthalung	6066041	891708027	5911016	868919352
TRA-51	Trang	2848556	418737732	2708255	398113485
TRA-52	Trang	35306904	5190114888	34388835	5055158745
TRA-56	Trang	5489440	806947680	5278711	775970517
SRT-59	Suratthani	27761880	4080996360	27301619	4013337993
SRT-61	Suratthani	14577614	2142909258	14344930	2108704710
CPN-63	Chumphon	22975186	3377352342	20785040	3055400880
CPN-64	Chumphon	13826024	2032425528	12863122	1890878934
CPN-65	Chumphon	25789120	3791000640	23870834	3509012598
CPN-66	Chumphon	24230115	3561826905	22448681	3299956107
CPN-67	Chumphon	11587431	1703352357	11256978	1654775766
CPN-80(1)	Chumphon	28521877	4192715919	27250679	4005849813
CPN-O-80(1)	Chumphon	26876867	3950899449	23795646	3497959962
CPN-Y-81(2)	Chumphon	6446874	947690478	6272954	922124238
KB-84.1	Krabi	10784373	1585302831	10349748	1521412956
KB-84.2	Krabi	16915967	2486647149	16716180	2457278460
RN-96	Ranong	24580717	3613365399	23157204	3404108988
RN-98	Ranong	20989647	3085478109	20767642	3052843374
RN-99	Ranong	27905678	4102134666	27513045	4044417615
RN-100	Ranong	22441171	3298852137	22113720	3250716840
CPN-101	Chumphon	22908759	3367587573	22475582	3303910554
CPN-102.1	Chumphon	9481345	1393757715	9177113	1349035611
CPN-102.2	Chumphon	8477859	1246245273	7494833	1101740451
CPN-102.3	Chumphon	22134731	3253805457	21714837	3192081039
RBR-103	Ratchaburi	19184871	2820176037	18326974	2694065178
PRC-104	Prachinburi	10589128	1556601816	10266590	1509188730
PTT-105	Pathum Thani	12173927	1789567269	11925519	1753051293
PTT-106	Pathum Thani	13070756	1921401132	12699722	1866859134
CPN-109	Chumphon	6168592	906783024	5915923	869640681
NKS-110	Nakhon Si Thammarat	4810747	707179809	4712561	692746467
SKN-71	Sakonnakhon	3196495	469884765	3111987	457462089
100	Ranong	8404584	1235473848	8237952	1210978944
101	Ranong	24120098	3545654406	23437138	3445259286
103	Ratchaburi	9036751	1328402397	8732783	1283719101
104	Prachinburi	7673335	1127980245	7607593	1118316171
105	Pathum Thani	13213253	1942348191	13112608	1927553376
106	Pathum Thani	15467757	2273760279	15161521	2228743587
KU	Bangkok	20568641	3023590227	20331698	2988759606
MD	Ranong	33853124	4976409228	33654171	4947163137
MIX	Ranong	6023284	885422748	5896846	866836362
MP	Pathum Thani	14887785	2188504395	14741580	2167012260
RV	Pathum Thani	25077801	3686436747	24849408	3652862976

## Sheet: Table S2
Supplementary Table S2. Annotation statistics for M. speciosa.
Number of predicted gene models	42873
Total gene length (Mb)	155.48
Average gene size (nt)	3627
Average number of exons/gene	5.42
Total exon length (Mb)	55.84
Average exon length (nt)	240
GC content of exons (%)	43.3
Average number of Introns/gene	4.42
Total intron length (Mb)	99.69
Average intron length (nt)	525.3
GC content of introns (%)	33.79

## Sheet: Table S3
Supplementary Table S3. Functional annotations of M. speciosa protein-coding genes.
Database	Number of genes annotated
	(% of all predicted genes)
NR	39708 (92.61)
Swissprot	30145 (70.31)
GO	35485 (82.76)
EC	16375 (38.19)
KEGG	11221 (26.17)
Total (predicted gene models)	42873
